# Supplementary material for: First records of the fanged frogs Limnonectes bannaensis Ye, Fei & Jiang, 2007 and L. utara Matsui, Belabut & Ahmad, 2014 (Amphibia: Anura: Dicroglossidae) in Thailand
Source: Biodivers Data J. 2021 Jul 13;9:e67253. doi: 10.3897/BDJ.9.e67253 (PMC8292287; doi:10.3897/BDJ.9.e67253)
Supplement: XML Treatment for Limnonectes bannaensis [file BDJ.9.e67253-treatment1.xml]

<!DOCTYPE tp:taxon-treatment
  PUBLIC "-//TaxonX//DTD Taxonomic Treatment Publishing DTD v0 20100105//EN" "tax-treatment-NSO.dtd">
<tp:taxon-treatment xmlns:tp="http://www.plazi.org/taxpub"><tp:treatment-meta><mixed-citation publication-type="journal"><person-group><name><surname>Suwannapoom</surname><given-names>Chatmongkon</given-names></name><name><surname>Jiang</surname><given-names>Ke</given-names></name><name><surname>Wu</surname><given-names>Yun-He</given-names></name><name><surname>Pawangkhanant</surname><given-names>Parinya</given-names></name><name><surname>Lorphengsy</surname><given-names>Sengvilay</given-names></name><name><surname>Nguyen</surname><given-names>Tan Van</given-names></name><name><surname>Poyarkov</surname><given-names>Nikolay A.</given-names></name><name><surname>Che</surname><given-names>Jing</given-names></name></person-group><article-title>First records of the fanged frogs <italic><tp:taxon-name><tp:taxon-name-part taxon-name-part-type="genus" reg="Limnonectes">Limnonectes</tp:taxon-name-part> <tp:taxon-name-part taxon-name-part-type="species" reg="bannaensis">bannaensis</tp:taxon-name-part></tp:taxon-name></italic> Ye, Fei &amp; Jiang, 2007 and <italic><tp:taxon-name><tp:taxon-name-part taxon-name-part-type="genus" reg="Limnonectes">L.</tp:taxon-name-part> <tp:taxon-name-part taxon-name-part-type="species" reg="utara">utara</tp:taxon-name-part></tp:taxon-name></italic> Matsui, Belabut &amp; Ahmad, 2014 (<tp:taxon-name><tp:taxon-name-part taxon-name-part-type="class">Amphibia</tp:taxon-name-part></tp:taxon-name>: <tp:taxon-name><tp:taxon-name-part taxon-name-part-type="order">Anura</tp:taxon-name-part></tp:taxon-name>: <tp:taxon-name><tp:taxon-name-part taxon-name-part-type="family">Dicroglossidae</tp:taxon-name-part></tp:taxon-name>) in Thailand</article-title><source>Biodivers Data J</source><day>13</day><month>7</month><year>2021</year><volume>9</volume><pub-id pub-id-type="doi">10.3897/BDJ.9.e67253</pub-id></mixed-citation></tp:treatment-meta><tp:nomenclature><tp:taxon-name><object-id xmlns:xlink="http://www.w3.org/1999/xlink" content-type="arpha" xlink:type="simple">37820612-A313-589D-A03D-6F890EE0127B</object-id><tp:taxon-name-part taxon-name-part-type="genus">Limnonectes</tp:taxon-name-part> <tp:taxon-name-part taxon-name-part-type="species">bannaensis</tp:taxon-name-part></tp:taxon-name><tp:taxon-authority>Ye, Fei, Xie &amp; Jiang, 2007</tp:taxon-authority></tp:nomenclature><tp:treatment-sec sec-type="materials"><title>Materials</title><list list-type="alpha-lower" list-content="occurrences"><list-item><p><bold>Type status:</bold> <named-content xmlns:xlink="http://www.w3.org/1999/xlink" content-type="dwc:typeStatus" xlink:type="simple">Other material</named-content>. <bold>Occurrence:</bold> catalogNumber: <named-content xmlns:xlink="http://www.w3.org/1999/xlink" content-type="dwc:catalogNumber" xlink:type="simple">AUP-00481</named-content>; individualCount: <named-content xmlns:xlink="http://www.w3.org/1999/xlink" content-type="dwc:individualCount" xlink:type="simple">1</named-content>; sex: <named-content xmlns:xlink="http://www.w3.org/1999/xlink" content-type="dwc:sex" xlink:type="simple">male</named-content>; lifeStage: <named-content xmlns:xlink="http://www.w3.org/1999/xlink" content-type="dwc:lifeStage" xlink:type="simple">adult</named-content>; <bold>Taxon:</bold> scientificName: <named-content xmlns:xlink="http://www.w3.org/1999/xlink" content-type="dwc:scientificName" xlink:type="simple"><italic><tp:taxon-name><tp:taxon-name-part taxon-name-part-type="genus" reg="Limnonectes">Limnonectes</tp:taxon-name-part> <tp:taxon-name-part taxon-name-part-type="species" reg="bannaensis">bannaensis</tp:taxon-name-part></tp:taxon-name></italic></named-content>; class: <named-content xmlns:xlink="http://www.w3.org/1999/xlink" content-type="dwc:class" xlink:type="simple"><tp:taxon-name><tp:taxon-name-part taxon-name-part-type="class">Amphibia</tp:taxon-name-part></tp:taxon-name></named-content>; order: <named-content xmlns:xlink="http://www.w3.org/1999/xlink" content-type="dwc:order" xlink:type="simple"><tp:taxon-name><tp:taxon-name-part taxon-name-part-type="order">Anura</tp:taxon-name-part></tp:taxon-name></named-content>; family: <named-content xmlns:xlink="http://www.w3.org/1999/xlink" content-type="dwc:family" xlink:type="simple"><tp:taxon-name><tp:taxon-name-part taxon-name-part-type="family">Dicroglossidae</tp:taxon-name-part></tp:taxon-name></named-content>; genus: <named-content xmlns:xlink="http://www.w3.org/1999/xlink" content-type="dwc:genus" xlink:type="simple"><tp:taxon-name><tp:taxon-name-part taxon-name-part-type="genus">Limnonectes</tp:taxon-name-part></tp:taxon-name></named-content>; specificEpithet: <named-content xmlns:xlink="http://www.w3.org/1999/xlink" content-type="dwc:specificEpithet" xlink:type="simple"><italic><tp:taxon-name><tp:taxon-name-part taxon-name-part-type="genus" reg="Limnonectes"/><tp:taxon-name-part taxon-name-part-type="species" reg="bannaensis">bannaensis</tp:taxon-name-part></tp:taxon-name></italic></named-content>; scientificNameAuthorship: <named-content xmlns:xlink="http://www.w3.org/1999/xlink" content-type="dwc:scientificNameAuthorship" xlink:type="simple">Ye, Fei, Xie &amp; Jiang, 2007</named-content>; <bold>Location:</bold> country: <named-content xmlns:xlink="http://www.w3.org/1999/xlink" content-type="dwc:country" xlink:type="simple">Thailand</named-content>; countryCode: <named-content xmlns:xlink="http://www.w3.org/1999/xlink" content-type="dwc:countryCode" xlink:type="simple">TL</named-content>; stateProvince: <named-content xmlns:xlink="http://www.w3.org/1999/xlink" content-type="dwc:stateProvince" xlink:type="simple">Nan</named-content>; locality: <named-content xmlns:xlink="http://www.w3.org/1999/xlink" content-type="dwc:locality" xlink:type="simple">Doi Phu Kha</named-content>; verbatimElevation: <named-content xmlns:xlink="http://www.w3.org/1999/xlink" content-type="dwc:verbatimElevation" xlink:type="simple">750</named-content>; verbatimLatitude: <named-content xmlns:xlink="http://www.w3.org/1999/xlink" content-type="dwc:verbatimLatitude" xlink:type="simple">19°03'21.3"N</named-content>; verbatimLongitude: <named-content xmlns:xlink="http://www.w3.org/1999/xlink" content-type="dwc:verbatimLongitude" xlink:type="simple">101°10'47.8"E</named-content>; <bold>Event:</bold> eventDate: <named-content xmlns:xlink="http://www.w3.org/1999/xlink" content-type="dwc:eventDate" xlink:type="simple">17 December, 2017</named-content>; fieldNotes: <named-content xmlns:xlink="http://www.w3.org/1999/xlink" content-type="dwc:fieldNotes" xlink:type="simple">collected by C. Suwannapoom, P. Pawangkhanant</named-content>; <bold>Record Level:</bold> language: <named-content xmlns:xlink="http://www.w3.org/1999/xlink" content-type="dwc:language" xlink:type="simple">en</named-content>; collectionCode: <named-content xmlns:xlink="http://www.w3.org/1999/xlink" content-type="dwc:collectionCode" xlink:type="simple">Amphibians</named-content>; basisOfRecord: <named-content xmlns:xlink="http://www.w3.org/1999/xlink" content-type="dwc:basisOfRecord" xlink:type="simple">Preserved Specimen</named-content></p></list-item><list-item><p><bold>Type status:</bold> <named-content xmlns:xlink="http://www.w3.org/1999/xlink" content-type="dwc:typeStatus" xlink:type="simple">Other material</named-content>. <bold>Occurrence:</bold> catalogNumber: <named-content xmlns:xlink="http://www.w3.org/1999/xlink" content-type="dwc:catalogNumber" xlink:type="simple">AUP-00482</named-content>; individualCount: <named-content xmlns:xlink="http://www.w3.org/1999/xlink" content-type="dwc:individualCount" xlink:type="simple">1</named-content>; sex: <named-content xmlns:xlink="http://www.w3.org/1999/xlink" content-type="dwc:sex" xlink:type="simple">adult male</named-content>; <bold>Taxon:</bold> scientificName: <named-content xmlns:xlink="http://www.w3.org/1999/xlink" content-type="dwc:scientificName" xlink:type="simple"><italic><tp:taxon-name><tp:taxon-name-part taxon-name-part-type="genus" reg="Limnonectes">Limnonectes</tp:taxon-name-part> <tp:taxon-name-part taxon-name-part-type="species" reg="bannaensis">bannaensis</tp:taxon-name-part></tp:taxon-name></italic></named-content>; <bold>Record Level:</bold> basisOfRecord: <named-content xmlns:xlink="http://www.w3.org/1999/xlink" content-type="dwc:basisOfRecord" xlink:type="simple">Preserved Specimen</named-content>; dynamicProperties: <named-content xmlns:xlink="http://www.w3.org/1999/xlink" content-type="dwc:dynamicProperties" xlink:type="simple">collection date, collector and Location as the AUP-00481</named-content></p></list-item><list-item><p><bold>Type status:</bold> <named-content xmlns:xlink="http://www.w3.org/1999/xlink" content-type="dwc:typeStatus" xlink:type="simple">Other material</named-content>. <bold>Occurrence:</bold> catalogNumber: <named-content xmlns:xlink="http://www.w3.org/1999/xlink" content-type="dwc:catalogNumber" xlink:type="simple">AUP-00483</named-content>; individualCount: <named-content xmlns:xlink="http://www.w3.org/1999/xlink" content-type="dwc:individualCount" xlink:type="simple">1</named-content>; sex: <named-content xmlns:xlink="http://www.w3.org/1999/xlink" content-type="dwc:sex" xlink:type="simple">adult male</named-content>; <bold>Taxon:</bold> scientificName: <named-content xmlns:xlink="http://www.w3.org/1999/xlink" content-type="dwc:scientificName" xlink:type="simple"><italic><tp:taxon-name><tp:taxon-name-part taxon-name-part-type="genus" reg="Limnonectes">Limnonectes</tp:taxon-name-part> <tp:taxon-name-part taxon-name-part-type="species" reg="bannaensis">bannaensis</tp:taxon-name-part></tp:taxon-name></italic></named-content>; <bold>Record Level:</bold> basisOfRecord: <named-content xmlns:xlink="http://www.w3.org/1999/xlink" content-type="dwc:basisOfRecord" xlink:type="simple">Preserved Specimen</named-content>; dynamicProperties: <named-content xmlns:xlink="http://www.w3.org/1999/xlink" content-type="dwc:dynamicProperties" xlink:type="simple">collection date, collector and Location as the AUP-00481</named-content></p></list-item><list-item><p><bold>Type status:</bold> <named-content xmlns:xlink="http://www.w3.org/1999/xlink" content-type="dwc:typeStatus" xlink:type="simple">Other material</named-content>. <bold>Occurrence:</bold> catalogNumber: <named-content xmlns:xlink="http://www.w3.org/1999/xlink" content-type="dwc:catalogNumber" xlink:type="simple">AUP-00484</named-content>; individualCount: <named-content xmlns:xlink="http://www.w3.org/1999/xlink" content-type="dwc:individualCount" xlink:type="simple">1</named-content>; sex: <named-content xmlns:xlink="http://www.w3.org/1999/xlink" content-type="dwc:sex" xlink:type="simple">adult male</named-content>; <bold>Taxon:</bold> scientificName: <named-content xmlns:xlink="http://www.w3.org/1999/xlink" content-type="dwc:scientificName" xlink:type="simple"><italic><tp:taxon-name><tp:taxon-name-part taxon-name-part-type="genus" reg="Limnonectes">Limnonectes</tp:taxon-name-part> <tp:taxon-name-part taxon-name-part-type="species" reg="bannaensis">bannaensis</tp:taxon-name-part></tp:taxon-name></italic></named-content>; <bold>Record Level:</bold> basisOfRecord: <named-content xmlns:xlink="http://www.w3.org/1999/xlink" content-type="dwc:basisOfRecord" xlink:type="simple">Preserved Specimen</named-content>; dynamicProperties: <named-content xmlns:xlink="http://www.w3.org/1999/xlink" content-type="dwc:dynamicProperties" xlink:type="simple">collection date, collector and Location as the AUP-00481</named-content></p></list-item><list-item><p><bold>Type status:</bold> <named-content xmlns:xlink="http://www.w3.org/1999/xlink" content-type="dwc:typeStatus" xlink:type="simple">Other material</named-content>. <bold>Occurrence:</bold> catalogNumber: <named-content xmlns:xlink="http://www.w3.org/1999/xlink" content-type="dwc:catalogNumber" xlink:type="simple">AUP-00485</named-content>; individualCount: <named-content xmlns:xlink="http://www.w3.org/1999/xlink" content-type="dwc:individualCount" xlink:type="simple">1</named-content>; sex: <named-content xmlns:xlink="http://www.w3.org/1999/xlink" content-type="dwc:sex" xlink:type="simple">adult male</named-content>; <bold>Taxon:</bold> scientificName: <named-content xmlns:xlink="http://www.w3.org/1999/xlink" content-type="dwc:scientificName" xlink:type="simple"><italic><tp:taxon-name><tp:taxon-name-part taxon-name-part-type="genus" reg="Limnonectes">Limnonectes</tp:taxon-name-part> <tp:taxon-name-part taxon-name-part-type="species" reg="bannaensis">bannaensis</tp:taxon-name-part></tp:taxon-name></italic></named-content>; <bold>Record Level:</bold> basisOfRecord: <named-content xmlns:xlink="http://www.w3.org/1999/xlink" content-type="dwc:basisOfRecord" xlink:type="simple">Preserved Specimen</named-content>; dynamicProperties: <named-content xmlns:xlink="http://www.w3.org/1999/xlink" content-type="dwc:dynamicProperties" xlink:type="simple">collection date, collector and Location as the AUP-00481</named-content></p></list-item><list-item><p><bold>Type status:</bold> <named-content xmlns:xlink="http://www.w3.org/1999/xlink" content-type="dwc:typeStatus" xlink:type="simple">Other material</named-content>. <bold>Occurrence:</bold> catalogNumber: <named-content xmlns:xlink="http://www.w3.org/1999/xlink" content-type="dwc:catalogNumber" xlink:type="simple">AUP-00486</named-content>; individualCount: <named-content xmlns:xlink="http://www.w3.org/1999/xlink" content-type="dwc:individualCount" xlink:type="simple">1</named-content>; sex: <named-content xmlns:xlink="http://www.w3.org/1999/xlink" content-type="dwc:sex" xlink:type="simple">adult male</named-content>; <bold>Taxon:</bold> scientificName: <named-content xmlns:xlink="http://www.w3.org/1999/xlink" content-type="dwc:scientificName" xlink:type="simple"><italic><tp:taxon-name><tp:taxon-name-part taxon-name-part-type="genus" reg="Limnonectes">Limnonectes</tp:taxon-name-part> <tp:taxon-name-part taxon-name-part-type="species" reg="bannaensis">bannaensis</tp:taxon-name-part></tp:taxon-name></italic></named-content>; <bold>Record Level:</bold> basisOfRecord: <named-content xmlns:xlink="http://www.w3.org/1999/xlink" content-type="dwc:basisOfRecord" xlink:type="simple">Preserved Specimen</named-content>; dynamicProperties: <named-content xmlns:xlink="http://www.w3.org/1999/xlink" content-type="dwc:dynamicProperties" xlink:type="simple">collection date, collector and Location as the AUP-00481</named-content></p></list-item><list-item><p><bold>Type status:</bold> <named-content xmlns:xlink="http://www.w3.org/1999/xlink" content-type="dwc:typeStatus" xlink:type="simple">Other material</named-content>. <bold>Occurrence:</bold> catalogNumber: <named-content xmlns:xlink="http://www.w3.org/1999/xlink" content-type="dwc:catalogNumber" xlink:type="simple">AUP-00487</named-content>; individualCount: <named-content xmlns:xlink="http://www.w3.org/1999/xlink" content-type="dwc:individualCount" xlink:type="simple">1</named-content>; sex: <named-content xmlns:xlink="http://www.w3.org/1999/xlink" content-type="dwc:sex" xlink:type="simple">adult male</named-content>; <bold>Taxon:</bold> scientificName: <named-content xmlns:xlink="http://www.w3.org/1999/xlink" content-type="dwc:scientificName" xlink:type="simple"><italic><tp:taxon-name><tp:taxon-name-part taxon-name-part-type="genus" reg="Limnonectes">Limnonectes</tp:taxon-name-part> <tp:taxon-name-part taxon-name-part-type="species" reg="bannaensis">bannaensis</tp:taxon-name-part></tp:taxon-name></italic></named-content>; <bold>Record Level:</bold> basisOfRecord: <named-content xmlns:xlink="http://www.w3.org/1999/xlink" content-type="dwc:basisOfRecord" xlink:type="simple">Preserved Specimen</named-content>; dynamicProperties: <named-content xmlns:xlink="http://www.w3.org/1999/xlink" content-type="dwc:dynamicProperties" xlink:type="simple">collection date, collector and Location as the AUP-00481</named-content></p></list-item><list-item><p><bold>Type status:</bold> <named-content xmlns:xlink="http://www.w3.org/1999/xlink" content-type="dwc:typeStatus" xlink:type="simple">Other material</named-content>. <bold>Occurrence:</bold> catalogNumber: <named-content xmlns:xlink="http://www.w3.org/1999/xlink" content-type="dwc:catalogNumber" xlink:type="simple">AUP-00488</named-content>; individualCount: <named-content xmlns:xlink="http://www.w3.org/1999/xlink" content-type="dwc:individualCount" xlink:type="simple">1</named-content>; sex: <named-content xmlns:xlink="http://www.w3.org/1999/xlink" content-type="dwc:sex" xlink:type="simple">adult male</named-content>; <bold>Taxon:</bold> scientificName: <named-content xmlns:xlink="http://www.w3.org/1999/xlink" content-type="dwc:scientificName" xlink:type="simple"><italic><tp:taxon-name><tp:taxon-name-part taxon-name-part-type="genus" reg="Limnonectes">Limnonectes</tp:taxon-name-part> <tp:taxon-name-part taxon-name-part-type="species" reg="bannaensis">bannaensis</tp:taxon-name-part></tp:taxon-name></italic></named-content>; <bold>Record Level:</bold> basisOfRecord: <named-content xmlns:xlink="http://www.w3.org/1999/xlink" content-type="dwc:basisOfRecord" xlink:type="simple">Preserved Specimen</named-content>; dynamicProperties: <named-content xmlns:xlink="http://www.w3.org/1999/xlink" content-type="dwc:dynamicProperties" xlink:type="simple">collection date, collector and Location as the AUP-00481</named-content></p></list-item><list-item><p><bold>Type status:</bold> <named-content xmlns:xlink="http://www.w3.org/1999/xlink" content-type="dwc:typeStatus" xlink:type="simple">Other material</named-content>. <bold>Occurrence:</bold> catalogNumber: <named-content xmlns:xlink="http://www.w3.org/1999/xlink" content-type="dwc:catalogNumber" xlink:type="simple">AUP-00489</named-content>; individualCount: <named-content xmlns:xlink="http://www.w3.org/1999/xlink" content-type="dwc:individualCount" xlink:type="simple">1</named-content>; sex: <named-content xmlns:xlink="http://www.w3.org/1999/xlink" content-type="dwc:sex" xlink:type="simple">adult female</named-content>; <bold>Taxon:</bold> scientificName: <named-content xmlns:xlink="http://www.w3.org/1999/xlink" content-type="dwc:scientificName" xlink:type="simple"><italic><tp:taxon-name><tp:taxon-name-part taxon-name-part-type="genus" reg="Limnonectes">Limnonectes</tp:taxon-name-part> <tp:taxon-name-part taxon-name-part-type="species" reg="bannaensis">bannaensis</tp:taxon-name-part></tp:taxon-name></italic></named-content>; <bold>Record Level:</bold> basisOfRecord: <named-content xmlns:xlink="http://www.w3.org/1999/xlink" content-type="dwc:basisOfRecord" xlink:type="simple">Preserved Specimen</named-content>; dynamicProperties: <named-content xmlns:xlink="http://www.w3.org/1999/xlink" content-type="dwc:dynamicProperties" xlink:type="simple">collection date, collector and Location as the AUP-00481</named-content></p></list-item><list-item><p><bold>Type status:</bold> <named-content xmlns:xlink="http://www.w3.org/1999/xlink" content-type="dwc:typeStatus" xlink:type="simple">Other material</named-content>. <bold>Occurrence:</bold> catalogNumber: <named-content xmlns:xlink="http://www.w3.org/1999/xlink" content-type="dwc:catalogNumber" xlink:type="simple">AUP-00490</named-content>; individualCount: <named-content xmlns:xlink="http://www.w3.org/1999/xlink" content-type="dwc:individualCount" xlink:type="simple">1</named-content>; sex: <named-content xmlns:xlink="http://www.w3.org/1999/xlink" content-type="dwc:sex" xlink:type="simple">adult male</named-content>; <bold>Taxon:</bold> scientificName: <named-content xmlns:xlink="http://www.w3.org/1999/xlink" content-type="dwc:scientificName" xlink:type="simple"><italic><tp:taxon-name><tp:taxon-name-part taxon-name-part-type="genus" reg="Limnonectes">Limnonectes</tp:taxon-name-part> <tp:taxon-name-part taxon-name-part-type="species" reg="bannaensis">bannaensis</tp:taxon-name-part></tp:taxon-name></italic></named-content>; <bold>Record Level:</bold> basisOfRecord: <named-content xmlns:xlink="http://www.w3.org/1999/xlink" content-type="dwc:basisOfRecord" xlink:type="simple">Preserved Specimen</named-content>; dynamicProperties: <named-content xmlns:xlink="http://www.w3.org/1999/xlink" content-type="dwc:dynamicProperties" xlink:type="simple">collection date, collector and Location as the AUP-00481</named-content></p></list-item><list-item><p><bold>Type status:</bold> <named-content xmlns:xlink="http://www.w3.org/1999/xlink" content-type="dwc:typeStatus" xlink:type="simple">Other material</named-content>. <bold>Occurrence:</bold> catalogNumber: <named-content xmlns:xlink="http://www.w3.org/1999/xlink" content-type="dwc:catalogNumber" xlink:type="simple">AUP-00491</named-content>; individualCount: <named-content xmlns:xlink="http://www.w3.org/1999/xlink" content-type="dwc:individualCount" xlink:type="simple">1</named-content>; sex: <named-content xmlns:xlink="http://www.w3.org/1999/xlink" content-type="dwc:sex" xlink:type="simple">adult female</named-content>; <bold>Taxon:</bold> scientificName: <named-content xmlns:xlink="http://www.w3.org/1999/xlink" content-type="dwc:scientificName" xlink:type="simple"><italic><tp:taxon-name><tp:taxon-name-part taxon-name-part-type="genus" reg="Limnonectes">Limnonectes</tp:taxon-name-part> <tp:taxon-name-part taxon-name-part-type="species" reg="bannaensis">bannaensis</tp:taxon-name-part></tp:taxon-name></italic></named-content>; <bold>Record Level:</bold> basisOfRecord: <named-content xmlns:xlink="http://www.w3.org/1999/xlink" content-type="dwc:basisOfRecord" xlink:type="simple">Preserved Specimen</named-content>; dynamicProperties: <named-content xmlns:xlink="http://www.w3.org/1999/xlink" content-type="dwc:dynamicProperties" xlink:type="simple">collection date, collector and Location as the AUP-00481</named-content></p></list-item></list></tp:treatment-sec><tp:treatment-sec sec-type="Description"><title>Description</title><p>Morphological characters of specimens from Nan Province agreed with the descriptions by <xref ref-type="bibr" rid="B6866946">Ye et al. (2007)</xref>. Large body size, with males SVL of 80.7 mm (n = 9) and females SVL of 75.4 mm (n = 2). The complete morphometric description of each specimen is presented in Suppl. material <xref ref-type="supplementary-material" rid="S6888039">2</xref>. They are morphologically distinct in comparison between sexes. Males can be distinguished from females by the dorsal skin texture of the male appearing to be smoother, with less tubercles, supratympanic fold dark brown, indistinct, throat heavily pigmented. Head longer than wide (males HL of 36.8 mm, HW 34.9 mm, n = 9 and females HL of 34.9 mm, HW 32.9 mm, n = 2). Fore limbs robust, relatively short, fingers moderately slender, finger length formula: II&lt; I &lt; IV &lt; III (Fig. <xref ref-type="fig" rid="F6870737">3</xref>D), toe length formula: I &lt; II &lt; V &lt; III &lt; IV (Fig. <xref ref-type="fig" rid="F6870737">3</xref>E), tips of toes expanded into round elevated pads lacking grooves, toe webbing well-developed, complete, webbing formula: I 0 – 0 II 0 – 0 III 0 – 0 IV 0 – 0 V. Skin on dorsum weakly granulated with few fine folds on the back and a few small rounded tubercles scattered on the rear of the dorsum, ventrally smooth. Colouration in life: black stripes present on areas around the folds (Fig. <xref ref-type="fig" rid="F6870737">3</xref>A and C), dorsum light red brown with confluent dark brown markings (Fig. <xref ref-type="fig" rid="F6870737">3</xref>A and B and Fig. <xref ref-type="fig" rid="F6870741">4</xref>), dark transverse bars on upper surface of hind limbs, side of head and lateral surfaces of body lighter brown, lower lip white marbled with brown, belly white with brown vermiform markings, dark brown bar between eyes edged with thin yellowish-brown bars, lower half of iris golden, upper half brown, separated by a dark brown horizontal band, nuptial pad white. Colouration in preservative: after three years in preservative, the colouration pattern did not change, dorsal and lateral body colouration faded to brown, dark brown bars on upper lip turned less distinct, lower lip turned dark with light mottling, ventre immaculate, ventral portions of limbs mottled around margins, palmar and plantar surfaces turned dark brown.</p></tp:treatment-sec><tp:treatment-sec sec-type="Distribution"><title>Distribution</title><p>This species is known from southern China, northern and central Vietnam and northern Laos (Frost 2020). This is the first record for Thailand, ca. 266 km southwest from the type locality in Jinghong City, Mengla County, Yunnan Province, China (<xref ref-type="bibr" rid="B6866946">Ye et al. 2007</xref>).</p></tp:treatment-sec><tp:treatment-sec sec-type="Ecology"><title>Ecology</title><p>Specimens were found between 19:00 to 21:00 h in small rocky streams (Fig. <xref ref-type="fig" rid="F6870745">5</xref>). Most specimens were found in the water. The surrounding habitat was secondary evergreen forest of medium growth. Other anuran species found in sympatry include: <italic><tp:taxon-name><tp:taxon-name-part taxon-name-part-type="genus" reg="Limnonectes">Limnonectes</tp:taxon-name-part> <tp:taxon-name-part taxon-name-part-type="species" reg="taylori">taylori</tp:taxon-name-part></tp:taxon-name></italic>, <italic><tp:taxon-name><tp:taxon-name-part taxon-name-part-type="genus" reg="Kurixalus">Kurixalus</tp:taxon-name-part> <tp:taxon-name-part taxon-name-part-type="species" reg="bisacculus">bisacculus</tp:taxon-name-part></tp:taxon-name></italic> (Taylor), <tp:taxon-name><tp:taxon-name-part taxon-name-part-type="genus" reg="Leptobrachium">Leptobrachium</tp:taxon-name-part> <tp:taxon-name-part taxon-name-part-type="uncertainty-rank">cf.</tp:taxon-name-part> <tp:taxon-name-part taxon-name-part-type="species" reg="huashen">huashen</tp:taxon-name-part></tp:taxon-name> Fei &amp; Ye, <tp:taxon-name><tp:taxon-name-part taxon-name-part-type="genus" reg="Leptobrachella">Leptobrachella</tp:taxon-name-part> <tp:taxon-name-part taxon-name-part-type="uncertainty-rank">cf.</tp:taxon-name-part> <tp:taxon-name-part taxon-name-part-type="species" reg="minima">minima</tp:taxon-name-part></tp:taxon-name> (Taylor) and <italic><tp:taxon-name><tp:taxon-name-part taxon-name-part-type="genus" reg="Amolops">Amolops</tp:taxon-name-part> <tp:taxon-name-part taxon-name-part-type="species" reg="cremnobatus">cremnobatus</tp:taxon-name-part></tp:taxon-name></italic> Inger &amp; Kottelat.</p></tp:treatment-sec><tp:treatment-sec><!--Section generated to contain objects referenced in tp:taxon-treatment.--><supplementary-material xmlns:xlink="http://www.w3.org/1999/xlink" id="S6888039" orientation="portrait" position="float" xlink:type="simple"><object-id content-type="arpha" xlink:type="simple">D43584EA-6FD9-5678-BAC0-33BDB6E49F68</object-id><object-id content-type="doi" xlink:type="simple">10.3897/BDJ.9.e67253.suppl2</object-id><label>Supplementary material 2</label><caption><p>Measurement (in mm) and proportions of the series of <italic><tp:taxon-name><tp:taxon-name-part taxon-name-part-type="genus" reg="Limnonectes">Limnonectes</tp:taxon-name-part> <tp:taxon-name-part taxon-name-part-type="species" reg="bannaensis">bannaensis</tp:taxon-name-part></tp:taxon-name></italic> and <italic><tp:taxon-name><tp:taxon-name-part taxon-name-part-type="genus" reg="Limnonectes">L.</tp:taxon-name-part> <tp:taxon-name-part taxon-name-part-type="species" reg="utara">utara</tp:taxon-name-part></tp:taxon-name></italic></p></caption><statement content-type="dataType"><label>Data type</label><p>Table</p></statement><statement content-type="notes"><label>Brief description</label><p>Measurements (in mm) and proportions of the series of <italic><tp:taxon-name><tp:taxon-name-part taxon-name-part-type="genus" reg="Limnonectes">Limnonectes</tp:taxon-name-part> <tp:taxon-name-part taxon-name-part-type="species" reg="bannaensis">bannaensis</tp:taxon-name-part></tp:taxon-name></italic> from Nan Province and <italic><tp:taxon-name><tp:taxon-name-part taxon-name-part-type="genus" reg="Limnonectes">L.</tp:taxon-name-part> <tp:taxon-name-part taxon-name-part-type="species" reg="utara">utara</tp:taxon-name-part></tp:taxon-name></italic> from Yala Province. (M = Male, F = Female; N/a = Not applicable; for other abbreviations, see Materials and Methods).</p></statement><p>File: oo_562504.docx</p><media xlink:href="bdj-09-e67253-s002.docx" mimetype="Microsoft Word Document" mime-subtype="docx" position="float" orientation="portrait" xlink:type="simple"><uri content-type="original_file" xlink:type="simple">https://binary.pensoft.net/file/562504</uri></media><attrib specific-use="authors">Chatmongkon Suwannapoom</attrib></supplementary-material><fig id="F6870737" position="float" orientation="portrait"><object-id xmlns:xlink="http://www.w3.org/1999/xlink" content-type="arpha" xlink:type="simple">3F7A9172-F2BA-523A-B68F-3A255B848713</object-id><object-id xmlns:xlink="http://www.w3.org/1999/xlink" content-type="doi" xlink:type="simple">10.3897/BDJ.9.e67253.figure3</object-id><label>Figure 3.</label><caption><p>Male of <italic><tp:taxon-name><tp:taxon-name-part taxon-name-part-type="genus" reg="Limnonectes">Limnonectes</tp:taxon-name-part> <tp:taxon-name-part taxon-name-part-type="species" reg="bannaensis">bannaensis</tp:taxon-name-part></tp:taxon-name></italic> (AUP-00485) in life. <bold>A.</bold> Dorsal view; <bold>B.</bold> Ventral views; <bold>C.</bold> Dorsal view of leg (notice the tubercles); <bold>D.</bold> Palmar view of hand; <bold>E.</bold> Ventral view of foot.</p></caption><graphic xmlns:xlink="http://www.w3.org/1999/xlink" xlink:href="bdj-09-e67253-g003.jpg" position="float" id="oo_528283.jpg" orientation="portrait" xlink:type="simple"><uri content-type="original_file" xlink:type="simple">https://binary.pensoft.net/fig/528283</uri></graphic></fig><fig id="F6870741" position="float" orientation="portrait"><object-id xmlns:xlink="http://www.w3.org/1999/xlink" content-type="arpha" xlink:type="simple">9440AE4E-73FF-5476-8A7E-40FD8EB8F1D8</object-id><object-id xmlns:xlink="http://www.w3.org/1999/xlink" content-type="doi" xlink:type="simple">10.3897/BDJ.9.e67253.figure4</object-id><label>Figure 4.</label><caption><p>Colour variations of <italic><tp:taxon-name><tp:taxon-name-part taxon-name-part-type="genus" reg="Limnonectes">Limnonectes</tp:taxon-name-part> <tp:taxon-name-part taxon-name-part-type="species" reg="bannaensis">bannaensis</tp:taxon-name-part></tp:taxon-name></italic> <bold>A.</bold> Dorsal view of male (AUP-00481); <bold>B.</bold> Dorsal view of female (AUP-00491).</p></caption><graphic xmlns:xlink="http://www.w3.org/1999/xlink" xlink:href="bdj-09-e67253-g004.jpg" position="float" id="oo_528284.jpg" orientation="portrait" xlink:type="simple"><uri content-type="original_file" xlink:type="simple">https://binary.pensoft.net/fig/528284</uri></graphic></fig><fig id="F6870745" position="float" orientation="portrait"><object-id xmlns:xlink="http://www.w3.org/1999/xlink" content-type="arpha" xlink:type="simple">45A21548-544C-56B8-8150-63E743171A51</object-id><object-id xmlns:xlink="http://www.w3.org/1999/xlink" content-type="doi" xlink:type="simple">10.3897/BDJ.9.e67253.figure5</object-id><label>Figure 5.</label><caption><p>Habitat of <italic><tp:taxon-name><tp:taxon-name-part taxon-name-part-type="genus" reg="Limnonectes">Limnonectes</tp:taxon-name-part> <tp:taxon-name-part taxon-name-part-type="species" reg="bannaensis">bannaensis</tp:taxon-name-part></tp:taxon-name></italic> in Bo Kluea District, Nan Province, northern Thailand.</p></caption><graphic xmlns:xlink="http://www.w3.org/1999/xlink" xlink:href="bdj-09-e67253-g005.jpg" position="float" id="oo_528285.JPG" orientation="portrait" xlink:type="simple"><uri content-type="original_file" xlink:type="simple">https://binary.pensoft.net/fig/528285</uri></graphic></fig></tp:treatment-sec><ref-list><ref id="B6866946"><element-citation xmlns:xlink="http://www.w3.org/1999/xlink" publication-type="article" xlink:type="simple"><person-group person-group-type="author"><name name-style="western"><surname>Ye</surname><given-names>C. -Y.</given-names></name><name name-style="western"><surname>Fei</surname><given-names>L.</given-names></name><name name-style="western"><surname>Xie</surname><given-names>F.</given-names></name><name name-style="western"><surname>Jiang</surname><given-names>J. P.</given-names></name></person-group><year>2007</year><article-title>A new <tp:taxon-name><tp:taxon-name-part taxon-name-part-type="family">Ranidae</tp:taxon-name-part></tp:taxon-name> species from China <italic><tp:taxon-name><tp:taxon-name-part taxon-name-part-type="genus" reg="Limnonectes">Limnonectes</tp:taxon-name-part> <tp:taxon-name-part taxon-name-part-type="species" reg="bannaensis">bannaensis</tp:taxon-name-part></tp:taxon-name></italic> (<tp:taxon-name><tp:taxon-name-part taxon-name-part-type="family">Ranidae</tp:taxon-name-part></tp:taxon-name>: <tp:taxon-name><tp:taxon-name-part taxon-name-part-type="order">Anura</tp:taxon-name-part></tp:taxon-name></article-title><source>Zoological Research/Dngwxu ynji. Kunming</source><volume>28</volume><fpage>545</fpage><lpage>550</lpage><comment content-type="language">Chinese</comment></element-citation></ref></ref-list></tp:taxon-treatment>
